# Supplementary material for: In-silico study of biotic and abiotic stress-related transcription factor binding sites in the promoter regions of rice germin-like protein genes
Source: PLoS One. 2019 Feb 14;14(2):e0211887. doi: 10.1371/journal.pone.0211887 (PMC6375593; doi:10.1371/journal.pone.0211887)
Supplement: S2 File — (XLS) [file pone.0211887.s003.xls]

## Sheet: Sheet1
Sl. No.	Perturbations from data selection: OS_AFFY_RICE-0	OsGLP1-1	OsGLP1-2	OsGLP1-3	OsGLP1-4	OsGLP2-1	OsGLP2-3	OsGLP2-4	OsGLP3-1	OsGLP3-2	OsGLP3-3	OsGLP3-6	OsGLP3-7	OsGLP4-1	OsGLP5-1	OsGLP8-2	OsGLP8-3	OsGLP8-4	OsGLP8-7	OsGLP8-10	OsGLP8-11	OsGLP8-12	OsGLP8-13	OsGLP8-14	OsGLP9-1	OsGLP9-2	OsGLP9-3	OsGLP11-1	OsGLP12-1
1	OS-00037 A. tumefaciens study 1 (1h)/ untreated calli		2.14			10.84		3.63					2.8		-3.77				12.49	3.62							-3.77		18.63
2	OS-00037 A. tumefaciens study 1 (6h)/ untreated calli		3.14			4.66		5.99					5.02		-6.92			2.73	14.34	4.19							-3.97		12
3	OS-00074 A. tume study 2 (Nippon; 6h)/ untreated calli	2.5	2.73			2.09		5.04					5.59		-2.26		-2.4												3.03
4	OS-00074 A. tume study 2 (Nippon; 12h)/ untreated calli							2.26									-16.35		-2.19		-3.37
5	OS-00074 A. tume study 2 (Nippon; 24h)/ untreated calli															-2.04	-21.58		-3.4		-5.71
6	OS-00074 A. tume study 2 (Zhensh; 1h)/ untreated calli					11.19		3.69					2.55		-3.26				11.35	3.22							-2.91
7	OS-00074 A. tume study 2 (Zhensh; 6h)/ untreated calli		2.21			4.33		7.91				2.3	4.54		-4.83			2.73	14.7	4.81							-2.94		8.66
8	OS-00074 A. tume study 2 (Zhensh; 12h)/ untreated calli	-2.52						4.35			-2.04					-9.27			7.84	5.77							-2.21
9	OS-00074 A. tume study 2 (Zhensh; 24h)/ untreated calli	-3.46						3.22								-10.4		-2.48	5.07	4.41							-2.66
10	OS-00086 B. graminis f. sp. Hordei study 1 (24 hpi)/ non-inoculated leaf							2.59					2.5						2.12
11	Os-00079 M. graminicola (2dpi) / untreated root												2.38					-3.06	5.01			-2.03
12	OS-00079 M. graminicola (4dpi) / untreated root												4.71						14.08	4.13	4.26
13	OS-00011 M. grisea study 1(3 dpi) / Mock treated			-2.29								-2.22	2.8
14	OS-00011 M. grisea study 1(4 dpi) / Mock treated				-2.03	12.31						-2.49	2.76						11.94		3.5								18.52
15	OS-00072 M. grisea study 2(Taipei 309) / Mock treated Taipei 309	-2.72		-3.62				4.56			3.1	-5.85	2.16						8.53	33.65	8.56	2.74		4.32
16	OS-00072 M. grisea study 2(TP-Pi54-15) / Mock treated TP-Pi54-15												-2.51	2.03					2.17	5.82
17	OS-00084 M. grisea study 3(BR29) / Mock treated	2.09																	2.44	2.6
18	OS-00080 M. incognita study 1 (6dpi) / uninfected root															-3.18	-2.21	-2.7	2.45								3.05
19	OS-00045 M. oryzae study 1 (2dpi) / Mock treated root 2 dpi		4.42			90.13		3.18			-3.2		4.56					2.25	3.01	9.14	10.35								14.97
20	Os-00045 M. oryzae study 1 (4dpi) / Mock treated root 4 dpi											13.23	2.44	3.82					3.36	11.9	6.15								4.49
21	OS-00045 M. oryzae study 1 (6dpi) / Mock treated root 6 dpi										-2.58		3.81	41.58					6.5	8.01	5.88								3.95
22	OS-00084 M. oryzae study 2 (CL3.6.7) / Mock treated leaf																		2.48	3.35	3.37
23	OS-00084 M. oryzae study 2 (FR13) / Mock treated leaf																		2.98	3.8	3.37								3.43
24	OS-00104 M. oryzae study 3 (IRBL18) / Mock treated IRBL18 leaf	6.13						2.13				-2.72	3.36						3.84	2.66	5.63								3.67
25	OS-00104 M. oryzae study 3 (IRBL22) / Mock treated IRBL22 leaf	7.8						2.51				-3.01	3.45						4.3	3.3	4.4								3.19
26	OS-00104 M. oryzae study 3 (LTH) / Mock treated LTH leaf	4.07											2.67						2.41	2.07	3.27
27	OS-00018 S. hermonthica study 1 (IAC 165; 4 dpi) mock treated root													27.54	-2.1	2.21			3.07	3.56	3.18
28	OS-00018 S. hermonthica study 1 (IAC 165; 11 dpi) mock treated root													3.87	-2.02				3.47	3.84	4.28
29	OS-00018 S. hermonthica study 1 (Nipponbare; 4 dpi) mock treated root													19.76					3.48	2.66	2.65
30	OS-00018 S. hermonthica study 1 (Nipponbare; 11 dpi) mock treated root													9.46			-2.38	-2.45	6.76	3.19
31	OS-00034 X. oryzae pv oryzae study 1 (96 hpi)/ Mock treated																		2.24
32	OS-00055 X. oryzae pv oryzae study 2 (IR24; 12 hpi)/X. oryzae												4.15					-2.11	2.33	5.22		11.17
33	OS-00055 X. oryzae pv oryzae study 2 (IR24; 24 hpi)/X. oryzae																	-2.05	2.04	2.62		9.12
34	OS-00055 X. oryzae pv oryzae study 2 (IRBB5; 6 hpi)/X. oryzae			-2.08									2.63						2.07	2.35		3.79
35	OS-00055 X. oryzae pv oryzae study 2 (IRBB5; 12 hpi)/X. oryzae	2.99											4.05						5.68	9.81		18.22
36	OS-00055 X. oryzae pv oryzae study 2 (IRBB5; 24 hpi)/X. oryzae			2.07														-2.82	2.08	2.83		11.26
37	OS-00057 X. oryzae pv oryzae study 3 (BAI3)/ Mock treated	2.47
38	OS-00057 X. oryzae pv oryzae study 3 (BAI3delTalc)/ Mock treated	2.44										2.49							2.37	2.38	2.59
39	OS-00061 (X. ory stu 4 IR24; PXO86)/X. ory											-7.45	3.15				-2.05		10.97	2.8	2.47			4.33
40	OS-00061 (X. ory stu 4 IR24; PXO86)/ Mock treated							2.5					4.46				-15.16	-5.49	4.61		2.01
41	OS-00061 (X. ory stu 4 IR24; PXO86)/X. ory											-2.16	3.04						8.95	5.05				2.07
42	OS-00061 (X. ory stu 4 IR24; PXO99A)/Mock treated							3.39									-7.38	-5.16	-2.38					-3
43	OS-00061 (X. ory stu 4 IR24; PXO99AME5)/Mock treated							4.62				4.87					-16.83	-5.53	-2.97	-2.17				-2.51
44	OS-00061 (X. ory stu 4 IR24; PXO99AME7)/Mock treated							-3.28				-2.07					-14.95	-5.57	-2.67	-3.09
45	OS-00061 (X. ory stu 4 Nippon;PX086)/ X. ory															-2.65			18.91
46	OS-00061 (X. ory stu 4 Nippon;PX086)/ Mock treated											-5.49	2.45			3.28			17.73	2.7		13.89
47	OS-00061 (X. ory stu 4 Nippon;PX086)/ X. ory															-3.07			17.57
48	OS-00061 (X. ory stu 5 IR24; PXO99A)/ Mock treated	3.08										5.75						-6.34	-2.64		3.13			-2.81
49	OS-00061 (X. ory stu 5 IR24; PXO99AME1)/ Mock treated											3.38					-16.44	-5.93	-3.14	-2.86				-2.67
50	OS-00061 (X. ory stu 5 IR24; PXO99AME2)/ Mock treated											2.4					-16.58	-5.16	-3.31	-2.65				-2.87
51	OS-00061 (X. ory stu 4 IR24; PXO99AME7)/X. ory	-2.12															-2.03
52	OS-00061 (X. ory stu 4 Nippon;T7174)/Mock treated	2.31										-7.52	3.51									15.81
53	OS-00061 (X. ory stu 5 Nippon; PXO99AME1)/X.ory	-2.87																		-2.43	-2.22
54	OS-00061 (X. ory stu 5 Nippon; PXO99AME2)/X.ory	-3.07
55	OS-00070 X. ory stu 6 (MH63; PXO99)/ untreated leaf																		2.71			4.22
56	OS-00085 X. ory stu 6 (Y73; PXO341)/ Mock treated leaf																		2.52										3.87
57	OS-00034 X. ory pv oryzicola stu 1 (96 hpi)/ Mock treated shoot																		3.67	5.51	2.58
58	OS-00034 X. ory stu 1 (24 hpi)/ Mock treated shoot	2.46
59	OS-00020 RSV study 1 (KT95-418)/ non infected aeral tissue	-6.7
60	OS-00020 RSV study 1 (WuYun3)/ non infected aeral tissue	-2.22
61	OS-00020 RSV study 1 (KT95-418) / Non infected aeral tissue										3.28	-3.91					-3.69							-3.24					3.63
62	OS-00020 RSV study 1 (WuYun3) / Non infected aeral tissue										8.54
63	OS-0073 N. lugens study 1 (Rathu Heenati; 8hpi)/Untreated stem									-2.26		4.51					2.11		2.11	5.03
64	OS-0073 N. lugens study 1 (Rathu Heenati; 24hpi)/Untreated stem									-5.89		3.29			-2.04		3.04		3.29	4.25		2.69
65	OS-0073 N. lugens study 1 (Taichung Native 1; 8hpi)/Untreated stem									-4.95		2.56					4.19		3.62	7.95	6.59								2.31
66	OS-0073 N. lugens study 1 (Taichung Native 1; 24hpi)/Untreated stem									-5.35					-3.27		2.41		5.93	7.69	6.19
