# Supplementary material for: In-silico study of biotic and abiotic stress-related transcription factor binding sites in the promoter regions of rice germin-like protein genes
Source: PLoS One. 2019 Feb 14;14(2):e0211887. doi: 10.1371/journal.pone.0211887 (PMC6375593; doi:10.1371/journal.pone.0211887)
Supplement: S3 File — (XLS) [file pone.0211887.s004.xls]

## Sheet: Sheet1
Sl. No.	Perturbations from data selection: OS_AFFY_RICE-0	OsGLP1-1	OsGLP1-2	OsGLP1-3	OsGLP1-4	OsGLP2-1	OsGLP2-3	OsGLP2-4	OsGLP3-1	OsGLP3-2	OsGLP3-3	OsGLP3-6	OsGLP3-7	OsGLP4-1	OsGLP5-1	OsGLP8-2	OsGLP8-3	OsGLP8-4	OsGLP8-7	OsGLP8-10	OsGLP8-11	OsGLP8-12	OsGLP8-13	OsGLP8-14	OsGLP9-1	OsGLP9-2	OsGLP9-3	OsGLP11-1	OsGLP12-1
1	OS-00130 alkali study 1 (K83)/ untreated shoot samples										2.61	2.23								2.52	2.91
2	Os-00009 anoxia study 1 / aerobic germinated coleoptile	-4.47						-3.18				-14.1	-4.94			-5.42	-2.23	-569.15	-8.35		-8.99	-3.2		-6.54					-3.48
3	OS-00051 anoxia study 2 (N2 for 12h) /anoxia stu 2 (N2 for 1h)		-4.9					7.2				-3.74							-2.04								-2.35	-3.91
4	OS-00051 anoxia study 2 (N2 for 24h) /anoxia stu 2 (N2 for 1h)	2.48	-6.12					17.49				-3.85							-2.27					3.08			-2.45	-4.01
5	OS-00051 anoxia study 2 (N2 for 27h)/imbibition (anaerobic 27h)												-3.43		-2.58		-31.54	-3.21	-2.87			-2.66
6	OS-00051 anoxia study 2 (N2 for 27h) /anoxia stu 2 (N2 for 1h)	3.09	-6.41					20.63				-4.25			2.24				-3.13					5.16			-2.29	-4.43
7	OS-00051 anoxia study 2 (N2 for 30h)/imbibition (anaerobic 30h)												-5.66		-3.37		-59.76	-3.29	-3.42			-2.24		-4
8	OS-00051 anoxia study 2 (N2 for 30h) /anoxia stu 2 (N2 for 1h)	3.09	-6.82					19.59							2.53				-3.07					5.58			-2.38	-4.66
9	OS-00102 Cold study 4 (C418; 24h)/ Untreated shoot	5.04		6.96				2.68					-4.44					2.4						4.06			2.62		-2.53
10	OS-00102 Cold study 4 (C418; 48h)/ Untreated shoot	13.46	4.53	9.1				2.71			2.27		-3.31				6.05			-2.2				3.78			2.7	3.84
11	OS-00102 Cold study 4 (K354; 48h)/ Untreated shoot		3.72	7.46							10.66		-4.44							-2.54		-2.41		6.49				2.93
12	OS-00102 Cold study 4 (K354; 24h)/ Untreated shoot	9.68		45.41							22.57	2.15	-4.02		4.8		3.21	3.75						13.72			2.39
13	OS-00103 cold study 5 (IR29; 4°C for 8h)/ untreated IR29	7.36		6.66									-3.01		2.39		2.56	2.28	2.67	3.49	7.89			2.35
14	OS-00103 cold study 5 (IR29; 4°C for 24h)/ untreated IR29		4.75	2.52									-3.42							-3.42	-3.43								-2.37
15	OS-00103 cold study 5 (IR29; 4°C for 48h; 29°C for 24h )/ untreated leaf	-2.28		-18.73								6.62			-2.23		37.95	2.21	3.09	2.24	3.3			-118.05
16	OS-00103 cold study 5 (IR29; 4°C for 48h; 29°C for 24h )/ cold study 5	-7.42	-4.42	-54.24				-2.01				9.64			-2.11		26.34	3.04	2.37	2.7				-195.2
17	OS-00106 cold study 6 (0.5 h)/ untreated leaf																		4.58
18	OS-00123 Dehydration study 2 (Dongjin)/ untreated root (Dongjin)					6.17									-2.12							-2.01							7.73
19	OS-00123 Dehydration study 2 (arid)/ untreated root (arid)		2.13			17.6		2.3					2.6				-2.56	-2.05											10.47
20	OS-00225 Dehydration study 3 (Dhagaddeshi; 3h)/ untreated seedlings									-2.86	2.27	8.67		9.57	-3.51	13.57	3.76	2.38	4.02				3	-6.91			-2.59		7.04
21	OS-00225 Dehydration study 3 (IR20; 6h)/ untreated seedlings		2.77									7.74			-2.05		3.78						2.96	-3.33			-4.06
22	OS-00225 Dehydration study 3 (Dhagaddeshi; 6h)/ untreated seedlings		3.74							-2.98	5.81	8.25		8.18	-4.7	12.86	5.77	2.42	3.65					-8.58			-2.67		8.67
23	OS-00039 Drought study 1 (Bala)/ untreated Bala seedlings											5.3	-12.07						-14.76	-43.47		-2.62					2.4		-4.12
24	OS-00046 Drought study 3 (IR64)/ untreated plant samples			-4.15								4.73								-4.35	-3.57
25	OS-00041 Drought study 2 (leaf, tillering)/ Untreated leaf				-2.59							6.34					7.72							-32.44
26	OS-00046 Drought study 3 (N22)/ untreated plant samples		2.27	-10.27							4.41	5.57			-2.21			-10.08	-4.43	-2.37
27	OS-00068 Drought study 4 (IRAT 109; Leaf RWC65-69%)/ untreated flag	24.78	2.25	-2.12							2.99	6.19	-14.53						-3.97	-16.73		2.96		-2.74		2.41			-3.22
28	OS-00068 Drought study 4 (IRAT 109; Leaf RWC74-78%)/ untreated flag	20.73	2.71	-2.16								2.83	-7.87						-3.78	-10		2.28		-2.72		2.34			-3.55
29	OS-00068 Drought study 4 (IRAT 109; Leaf RWC83-88%)/ untreated flag	18.62	2.31	-2.03								2.5	-3.99						-3.08	-5.71				-2.51		2.22			-3.46
30	OS-00068 Drought study 4 (Zhenshan 97; Leaf RWC65-69%)/ untr. flag			-2.6							5.27	5.77	-36.22						-8.25	-6.28		78.69		-17.1
31	OS-00068 Drought study 4 (Zhenshan 97; Leaf RWC74-78%)/ untr. flag			-2.47				2.27			8.33	4.91	.17.44						-8.54	-7.04		50.47		-17.43					-2.39
32	OS-00068 Drought study 4 (Zhenshan 97; Leaf RWC83-88%)/ untr. flag			-2.13				2.26				2.72	-14.71						-7.6	-5.34		36.31		-14.21					-2.2
33	OS-00233 Drought study 8 (Ematayin)/ untr. panicle																		-2.19					2.44
34	OS-00233 Drought study 8 (Huhan3)/ untr. panicle																		2.23
35	OS-00233 Drought study 8 (Khaumeo)/ untr. panicle																		-2
36	OS-00233 Drought study 8 (Nipponbare)/ untr. panicle																		-2.08					-2.12
37	OS-00024 Heat study 1 (3h) / Untreated seedlings										-3.29		-5.41						4.49	4.4				27.32					5.32
38	OS-00070 Heat study 2 (Huahui 1)/ untreated leaf																		2.13	2.95									3.89
39	OS-00070 Heat study 2 (MH63)/ untreated leaf							-2.43											3.09	3.37									2.91
40	OS-00221 Salt study 7 (IR64; ABA; shoot) / Untreated shoot	2.31									11.99	3.2					-2.08	-2.2	-2.7	-2.63	-3.12	2.35
41	OS-00221 Salt study 7 (IR64; shoot) / Untreated shoot										35.1	6.52					-2.28	-2.14	-2.11	-2.1	-4.31								-2.01
42	OS-00221 Salt study 7 PL177; ABA; shoot) / Untreated shoot										4.58	2.3					-2.24	-3.17	-2.38	-3.53	-3.65	-2.59
43	OS-00221 Salt study 7 (IR64; ABA; root) / Untreated root															3.4				-2.2	-3.56								2.82
44	OS-00221 Salt study 7 (IR64; root) / Untreated root															2.81						-2.47
45	OS-00025 Salt study 5 (IR63731)/ Untreated root			-2.56		3.47
46	OS-00042 Submergence study 1 (M202(Sub1)) / Untreated shoot	3.06						5.47				-8.59	5.21		-2.58		-2.21		7.28	27.19	5.35	405.26							2.13
47	OS-00042 Submergence study 1 (M202) / Untreated shoot	3.68						5.43				-5.91	6.12		-2.04				11.09	66.86	5.73	394.29							3.25
